# Supplementary material for: Occupational Safety, Health, and Well-Being Concerns and Solutions for Management Reported by Sign Language Interpreters: A Qualitative Study
Source: Int J Environ Res Public Health. 2024 Oct 23;21(11):1400. doi: 10.3390/ijerph21111400 (PMC11594195; doi:10.3390/ijerph21111400)
Supplement: Supplementary file 1 [file ijerph-21-01400-s001.zip]

Archive with 3 entries (2 files):
- ijerph-3194280 supplementary/
- ijerph-3194280 supplementary/ijerph-3194280 data set.pdf
- ijerph-3194280 supplementary/ijerph-3194280-supplementary.docx
